# Supplementary material for: A population of innate myelolymphoblastoid effector cell expanded by inactivation of mTOR complex 1 in mice
Source: eLife. 2017 Dec 5;6:e32497. doi: 10.7554/eLife.32497 (PMC5762159; doi:10.7554/eLife.32497)
Supplement: Supplementary file 1. — The FPKM values of 3 mice samples for cKO-IMLEC group (Rptor cKO CD11b+Gr-1- BM IMLECs) and Ctrl-WBM group (Ctrl whole BM cells) are shown. Fold change indicates the ratio of average FPKM values. [file elife-32497-supp1.xls]

## Sheet: Sheet1
Supplementary file 1 Transcript levels of CD markers analyzed from RNA-seq data.
Cuff_gene_id	gene_short_name	locus	FPKM_Ctrl-WBM	FPKM_cKO-IMLEC	Fold_Change	p_value	q_value	significant	FPKM_Ctrl_1	FPKM_Ctrl_2	FPKM_Ctrl_3	FPKM_cKO_1	FPKM_cKO_2	FPKM_cKO_3
XLOC_009345	Cd274 (Pdl1)	chr19:29441927-29462584	3.02507	171.728	56.7683	0	0	yes	3.21472	2.9586	2.57943	237.581	184.418	67.128
XLOC_003288	Cd68	chr11:69477872-69479564	33.4654	1670.57	49.9193	0	0	yes	29.6688	33.8569	37.5539	1740.47	2078.61	1267.67
XLOC_008995	Cd14	chr18:36884720-36886308	2.52834	113.502	44.8919	0	0	yes	2.0108	2.68911	2.94367	47.5928	95.5753	199.395
XLOC_002106	Lrp1 (Cd91)	chr10:126975213-127058204	7.853	274.341	34.9345	8.27449e-12	6.9398e-11	yes	6.96915	7.51231	9.49053	263.778	290.843	293.212
XLOC_017278	Itgax (Cd11c)	chr7:135273081-135294171	3.90835	95.5922	24.4585	0	0	yes	3.34003	5.13016	3.55046	133.042	138.468	28.7898
XLOC_019152	Msr1 (Cd204)	chr8:40667053-40728032	6.39959	151.233	23.6317	0	0	yes	5.72421	7.20011	6.44477	232.248	89.1527	128.235
XLOC_000297	Tnfrsf11a (Cd265)	chr1:107677299-107744558	0.348169	8.13154	23.3552	0	0	yes	0.345175	0.306944	0.361358	8.43398	7.64573	7.51042
XLOC_004705	Cd83	chr13:43880475-43898501	3.85685	88.704	22.9991	0	0	yes	4.17396	3.86534	3.54789	106.659	123.988	36.1365
XLOC_002294	Havcr2 (Cd366)	chr11:46268432-46294756	0.681589	13.7805	20.2182	0	0	yes	0.779216	0.700887	0.6149	14.5563	18.3079	9.33011
XLOC_002903	Cd300a	chr11:114751354-114765965	12.1698	206.178	16.9418	0	0	yes	10.6497	11.2878	14.1349	211.408	220.165	179.044
XLOC_021722	Tlr7 (Cd287)	chrX:163742862-163768460	4.99565	73.6779	14.7484	0	0	yes	4.3654	5.25358	4.85576	52.3955	66.8184	93.8847
XLOC_019173	Tlr3 (Cd283)	chr8:46481018-46495893	0.198858	2.88074	14.4864	0	0	yes	0.236004	0.132844	0.199531	3.27848	2.87091	1.96272
XLOC_001093	Slamf8 (Cd353)	chr1:174511507-174520699	1.44771	20.8139	14.3771	0	0	yes	2.10996	1.14835	1.1669	40.7743	21.0735	2.76396
XLOC_012535	Fcgr1 (Cd64)	chr3:96086831-96097892	2.98697	41.2822	13.8208	0	0	yes	3.28583	2.75554	3.19234	61.7627	43.1194	24.6862
XLOC_000142	Cd28	chr1:60803231-60830203	1.2901	15.7323	12.1946	0	0	yes	1.5055	1.03204	1.06055	13.5636	26.0694	4.64258
XLOC_011523	Cd93	chr2:148262386-148269271	18.8886	204.878	10.8466	9.28146e-14	9.41074e-13	yes	21.2508	18.4332	15.9032	196.153	232.917	174.097
XLOC_016331	Clec7a (Cd369)	chr6:129411608-129422795	33.002	357.035	10.8186	3.02e-14	3.2e-13	yes	28.6804	31.946	37.0314	397.882	519.179	124.14
XLOC_009397	Entpd1 (Cd39)	chr19:40734283-40816092	12.2897	128.413	10.4488	0	0	yes	10.7754	12.4823	13.018	119.972	178.868	78.1
XLOC_019925	Cd109	chr9:78463352-78564067	0.082744	0.821278	9.92553	2.48e-11	1.98e-10	yes	0.0656081	0.103975	0.0743268	1.08845	0.751516	0.526482
XLOC_020811	Tspan7 (Cd231)	chrX:10062241-10173730	0.288355	2.81185	9.75135	4.94e-11	3.86e-10	yes	0.225326	0.226714	0.389867	2.68339	2.89915	2.59923
XLOC_003291	Tnfsf13 (Cd256)	chr11:69496078-69509600	11.9828	110.846	9.25043	0	0	yes	10.533	11.5115	13.7633	101.999	136.055	96.7025
XLOC_001084	Slamf7 (Cd319)	chr1:173562533-173583168	7.71699	69.0816	8.95188	0	0	yes	10.3392	7.69737	5.04529	91.7277	88.5128	25.7324
XLOC_001083	Ly9 (Cd229)	chr1:173518743-173537491	12.212	108.35	8.87242	0	0	yes	13.3245	12.862	11.759	120.172	158.811	58.6947
XLOC_018503	Lamp1 (Cd107a)	chr8:13159134-13175338	115.962	953.294	8.22074	1.32e-08	8e-08	yes	109.475	116.618	120.838	861.486	1019.81	981.369
XLOC_018705	Il12rb1 (Cd212)	chr8:73332347-73345322	0.606947	4.7973	7.90399	4.61e-13	4.36e-12	yes	0.84872	0.508058	0.516264	9.43848	3.37542	2.49415
XLOC_017566	Pvrl2 (Cd112)	chr7:20301992-20334922	0.32662	2.52287	7.72417	2.16e-07	1.13e-06	yes	0.331413	0.318498	0.359034	3.4848	2.76073	1.74219
XLOC_001070	Fcgr2b (Cd32)	chr1:172890688-172906202	37.4316	276.393	7.38395	0	0	yes	33.2718	38.3595	43.0353	263.821	245.033	341.06
XLOC_001661	Cd63	chr10:128345974-128349874	109.373	797.72	7.29357	1.26565e-14	1.39869e-13	yes	85.6165	111.525	127.543	815.654	907.194	645.014
XLOC_000501	Igsf8 (Cd316)	chr1:174242537-174249966	9.22987	66.2877	7.18187	0	0	yes	8.78365	9.67421	9.58349	73.667	78.1894	53.3368
XLOC_002513	Clec10a (Cd301a)	chr11:69980275-69984336	5.07565	35.9845	7.08963	0	0	yes	4.24122	6.03821	5.38449	26.9926	39.84	44.5837
XLOC_014860	Kdr (Cd309)	chr5:76329298-76374453	0.505867	3.54024	6.99836	2.18e-13	2.12e-12	yes	0.435303	0.368252	0.737119	5.11859	4.90047	0.886828
XLOC_006486	Il7r (Cd127)	chr15:9435913-9459631	16.207	112.666	6.95169	1.11e-15	1.34e-14	yes	20.1391	16.3295	11.2138	124.699	149.448	53.8442
XLOC_008835	Csf1r (Cd115)	chr18:61265225-61290793	33.8299	232.563	6.87448	6.02e-12	5.12e-11	yes	29.5998	35.58	38.1482	204.158	258.638	252.431
XLOC_017572	Pvr (Cd155)	chr7:20488926-20506492	1.08651	7.38833	6.80006	1.15e-14	1.28e-13	yes	0.889799	1.18861	1.19031	7.09823	7.31529	7.8213
XLOC_017404	Lair1 (Cd305)	chr7:3958674-4014806	7.19712	48.2883	6.70939	0	0	yes	5.96838	7.47041	7.7901	55.6108	52.5085	32.6731
XLOC_005373	Il3ra (Cd123)	chr14:15179008-15188004	10.5937	71.0464	6.70648	0	0	yes	10.5969	9.93861	11.8451	73.63	89.5438	58.1419
XLOC_000496	Cd84	chr1:173770709-173820849	33.3561	223.619	6.70399	1.34115e-13	1.33955e-12	yes	29.9548	30.3512	37.3647	201.219	247.021	200.928
XLOC_019021	Nrp1 (Cd304)	chr8:130882972-131029375	4.6949	30.9703	6.59658	0	0	yes	4.32048	4.44147	5.18142	31.313	36.1193	23.947
XLOC_019582	Icam1 (Cd54)	chr9:20820403-20833240	5.44172	35.7776	6.57469	0	0	yes	5.59868	5.20688	5.9315	50.1636	31.9893	30.2455
XLOC_014216	Cd38	chr5:44260065-44303613	11.3758	74.6693	6.56387	3.55271e-15	4.10924e-14	yes	11.8866	11.6599	8.62125	55.4499	37.6494	120.242
XLOC_011481	Siglec1 (Cd169)	chr2:130894955-130912501	1.49728	9.5847	6.40141	2.22e-16	2.81e-15	yes	1.62818	1.25794	1.71429	11.6744	15.1302	3.15444
XLOC_007430	Alcam (Cd166)	chr16:52249108-52453110	6.5725	40.7459	6.19945	0	0	yes	5.44341	6.48801	7.14988	36.5877	50.9655	29.0364
XLOC_004875	Cd180	chr13:103483637-103496711	13.8886	83.7783	6.03216	1.78e-15	2.11e-14	yes	14.3134	14.1751	13.1166	111.719	106.83	30.3707
XLOC_011049	Cd302	chr2:60090049-60122475	5.4732	31.2868	5.71636	1.22e-14	1.35e-13	yes	4.38352	5.7715	5.97534	31.845	23.075	36.3892
XLOC_009346	Pdcd1lg2 (Cd273)	chr19:29485408-29547417	0.409664	2.33967	5.71119	1.42e-08	8.55e-08	yes	0.46831	0.396571	0.345563	2.66053	3.29167	0.933979
XLOC_013976	Tnfrsf1b (Cd120b)	chr4:144802270-144836773	17.4997	97.5142	5.57234	4.74e-13	4.49e-12	yes	14.9832	17.6681	19.9324	107.28	105.233	81.8962
XLOC_010498	Sirpa (Cd172a)	chr2:129418574-129457964	66.0152	337.627	5.11438	8.37e-06	3.52e-05	yes	53.7636	68.6139	78.2716	394.68	403.289	239.941
XLOC_008194	Tnfrsf12a (Cd266)	chr17:23797489-23814416	0.873258	4.10911	4.70549	0.0514949	0.094703	no	0.860054	1.18688	0.728654	3.94518	3.59783	5.33817
XLOC_000494	Cd48	chr1:173612185-173635388	38.864	178.847	4.60187	2.82885e-13	2.73769e-12	yes	38.743	37.9238	40.4286	181.905	235.168	119.065
XLOC_020000	Tlr9 (Cd289)	chr9:106124928-106129207	6.17985	28.0669	4.54168	9.77e-14	9.9e-13	yes	5.14976	7.64461	5.55136	29.4976	36.0786	18.5278
XLOC_014825	Tlr6 (Cd286)	chr5:65344333-65351273	3.87331	17.539	4.52817	1.04e-12	9.56e-12	yes	3.21759	3.86528	4.29259	18.9119	18.221	13.8111
XLOC_008138	Igf2r (Cd222)	chr17:12875271-13061009	7.88077	34.7018	4.40335	7.95e-11	6.07e-10	yes	6.7304	8.61333	8.49309	34.2353	45.7502	25.5217
XLOC_021721	Tlr8 (Cd288)	chrX:163680663-163701720	6.50427	27.8897	4.28791	1.75e-13	1.73e-12	yes	5.1743	6.39647	7.47357	26.8666	23.7595	29.4775
XLOC_012925	Tlr4 (Cd284)	chr4:66488844-66503830	7.31391	30.6117	4.18541	3.18e-13	3.05e-12	yes	5.98944	6.91022	8.18418	30.272	30.973	25.0645
XLOC_016292	Lag3 (Cd223)	chr6:124854376-124861723	1.8772	7.45195	3.96972	1.79e-07	9.49e-07	yes	2.50731	1.62857	1.35038	9.82686	6.9966	5.25692
XLOC_001071	Fcgr3 (Cd16)	chr1:172981299-172989534	121.563	478.692	3.93781	4.27726e-08	2.44305e-07	yes	108.588	120.815	143.838	497.245	418.768	565.462
XLOC_020601	Trf (Cd176)	chr9:103111205-103132616	23.9378	92.4377	3.86158	5.83e-11	4.52e-10	yes	21.4055	22.8595	28.2987	74.8103	109.058	97.2926
XLOC_019022	Itgb1 (Cd29)	chr8:131209553-131257479	37.8946	145.47	3.83881	6.2816e-08	3.51738e-07	yes	36.6426	36.6033	39.2079	147.098	155.444	124.419
XLOC_006898	Itga5 (Cd49e)	chr15:103174717-103197179	5.7823	21.8095	3.77177	1.02867e-11	8.55773e-11	yes	5.96384	5.60282	6.60097	22.778	21.858	24.6409
XLOC_012593	Cd53	chr3:106561778-106593067	83.0324	308.638	3.71708	9.37636e-07	4.54696e-06	yes	70.4484	78.0192	82.4048	263.065	326.141	255.915
XLOC_001218	Ifngr1 (Cd119)	chr10:19311763-19330031	55.3892	205.761	3.71482	1.56e-07	8.33e-07	yes	49.5762	55.1823	61.9292	154.446	155.132	308.345
XLOC_009926	Mrc1 (Cd206)	chr2:14151040-14253650	4.55929	16.871	3.70036	9.73e-11	7.37e-10	yes	4.15838	3.9896	5.57056	12.46	22.3606	15.6819
XLOC_016291	Cd4	chr6:124814710-124838227	2.03825	7.47085	3.66533	2.51134e-07	1.30426e-06	yes	2.05607	2.11704	2.15725	5.69273	14.4527	3.01381
XLOC_011936	Muc1 (Cd227)	chr3:89032973-89037291	0.101408	0.367379	3.62278	0.00288386	0.00746837	yes	0.0696777	0.148303	0.0847678	0.463705	0.155914	0.48051
XLOC_011522	Thbd (Cd141)	chr2:148230206-148233924	5.78131	20.7664	3.59199	8.99e-11	6.82e-10	yes	6.22771	5.7981	5.13944	20.7612	23.6463	17.3923
XLOC_010651	Procr (Cd201)	chr2:155576952-155581214	0.180653	0.64862	3.59042	0.00194584	0.00527369	yes	0.23129	0.126361	0.191265	0.838715	0.79154	0.354828
XLOC_009599	Slc3a2 (Cd98)	chr19:8781371-8797859	36.1038	128.166	3.54993	1.32095e-08	8.00217e-08	yes	34.1794	36.8298	35.5214	117.529	131.18	131.194
XLOC_021355	Lamp2 (Cd107b)	chrX:35758240-35809632	63.3069	206.236	3.25772	1.2e-05	4.94e-05	yes	53.3144	62.9857	64.631	191.855	203.257	189.808
XLOC_014824	Tlr1 (Cd281)	chr5:65316072-65323938	5.70355	18.1011	3.17366	3.55e-08	2.05e-07	yes	5.69856	5.95977	5.00601	21.5479	20.0952	10.6642
XLOC_001075	Fcer1g (Cd23)	chr1:173159702-173164480	319.679	998.666	3.12396	1.47955e-06	6.96801e-06	yes	267.442	327.42	367.512	1054.65	1092.17	879.849
XLOC_008831	Cd74	chr18:60963502-60972306	330.175	1030.87	3.12219	0.00391762	0.00981348	yes	420.942	338.985	280.723	1761.83	747.929	847.187
XLOC_013584	Tnfsf8 (Cd153)	chr4:63493857-63522318	0.547715	1.6931	3.09121	0.00102766	0.00297037	yes	0.690446	0.487034	0.47256	2.1796	1.93611	0.964343
XLOC_007386	Cd86	chr16:36603954-36666163	2.70504	8.14768	3.01204	2.46312e-06	1.12065e-05	yes	2.57585	2.79108	2.76913	7.24609	8.94242	8.16172
XLOC_017367	Cd151	chr7:148653260-148657380	7.80771	23.265	2.97975	2.34e-06	1.07e-05	yes	6.88741	7.78699	8.81468	24.7628	25.7795	20.121
XLOC_000775	Cxcr1 (Cd181)	chr1:74238359-74241205	2.45073	7.05436	2.87847	0.000635294	0.0019083	yes	1.30708	2.9754	2.95165	5.29635	10.4088	4.99376
XLOC_007094	Cd80	chr16:38459012-38487014	1.49685	4.19485	2.80245	0.000862762	0.00253584	yes	1.17052	1.51906	1.70051	4.11921	5.62203	2.44313
XLOC_017804	Cd33	chr7:50782825-50788541	60.5374	166.834	2.75588	8.31818e-05	0.000298776	yes	42.4447	63.9328	72.2418	149.785	145.904	194.393
XLOC_010216	Itgav (Cd51)	chr2:83564553-83647073	3.68323	10.1173	2.74686	3.27848e-07	1.67795e-06	yes	3.43004	3.77422	3.42713	11.3869	10.4523	6.75427
XLOC_012391	Tlr2 (Cd282)	chr3:83640193-83645530	13.4641	36.7845	2.73204	2.49e-07	1.29e-06	yes	9.5893	13.4956	16.9872	31.8877	35.0084	42.1034
XLOC_007414	Cd200 (Cd200)	chr16:45382247-45409166	1.288	3.50178	2.71877	0.00105145	0.00302472	yes	1.1639	1.37999	1.24079	3.90131	5.47663	0.803166
XLOC_002019	Plxnc1 (Cd232)	chr10:94253611-94407212	16.0742	39.6735	2.46815	6.52e-05	0.000238595	yes	13.7532	16.7425	17.8572	37.6438	55.2289	26.2626
XLOC_004896	Il6st (Cd130)	chr13:113254277-113297068	8.02669	18.2444	2.27297	2e-05	7.91e-05	yes	6.9245	8.70959	8.64743	17.8508	19.9265	17.4288
XLOC_005101	Sema4d (Cd100)	chr13:51796616-51889013	27.5908	61.7546	2.23823	0.000334028	0.00106701	yes	26.3193	25.9977	30.3596	73.8048	77.4824	34.591
XLOC_020373	Il10ra (Cd210a)	chr9:45061921-45077229	12.7027	27.4322	2.15956	9.16e-05	0.000326828	yes	12.5543	12.8889	13.4075	24.2461	22.9768	36.9427
XLOC_012454	Il6ra (Cd126)	chr3:89673245-89717084	22.67	47.9192	2.11377	0.000269386	0.00087683	yes	18.3166	23.2582	27.3161	35.8854	44.0947	66.0129
XLOC_021456	Cd99l2	chrX:68673234-68746024	2.48456	5.20294	2.09411	0.00178045	0.00486879	yes	2.43282	2.55626	2.47254	4.9777	5.92169	4.73952
XLOC_004266	Adam17 (Cd156b)	chr12:21322252-21379452	15.2687	31.6844	2.07512	0.000606201	0.00182912	yes	14.3407	15.3788	15.605	32.6156	37.038	23.727
XLOC_020174	Fut4 (Cd15)	chr9:14552902-14556566	2.7514	5.41392	1.9677	0.00288976	0.00748077	yes	2.4594	2.72663	2.96922	5.33935	5.89798	4.81086
XLOC_021551	Il2rg (Cd132)	chrX:98459725-98463545	26.9505	51.2255	1.90073	0.00114402	0.00326439	yes	31.1289	26.1345	23.4742	67.9952	49.7679	35.9249
XLOC_016652	Plaur (Cd87)	chr7:25247518-25260892	58.6059	110.688	1.88868	0.0012458	0.00352701	yes	43.0138	54.8808	77.5141	128.415	111.937	94.5528
XLOC_016303	Cd9	chr6:125410283-125444773	109.811	195.074	1.77645	0.0102605	0.0231129	yes	81.6394	105.218	134.624	220.403	264.668	76.6123
XLOC_010181	Itga6 (Cd49f)	chr2:71625139-71694815	5.25647	9.29334	1.76798	0.00511449	0.0124236	yes	4.45718	4.75706	6.7231	10.2303	11.5072	6.40476
XLOC_017235	Il4ra (Cd124)	chr7:132695795-132722988	13.9058	24.266	1.74503	0.00560124	0.0134764	yes	12.4496	14.1496	15.9591	20.6072	20.0938	34.1105
XLOC_006279	Csf2rb (Cd131)	chr15:78156419-78181431	41.2334	71.7926	1.74113	0.0122378	0.0269195	yes	31.6054	44.1906	48.772	74.0891	73.3245	71.7968
XLOC_010073	Eng (Cd105)	chr2:32502114-32549695	6.91767	11.9971	1.73427	0.00718457	0.0168398	yes	7.84307	6.51822	7.19656	17.0164	12.2626	9.04909
XLOC_007184	Ifnar1 (Cd118)	chr16:91485459-91510767	12.3902	21.4609	1.73209	0.00523839	0.0126808	yes	11.4668	12.7302	12.1529	22.1756	22.9085	17.5047
XLOC_015724	Clec4d (Cd368)	chr6:123212124-123225286	45.1461	76.9349	1.70413	0.0108704	0.0242744	yes	33.3307	46.9348	52.6714	72.1438	66.2418	85.4083
XLOC_019288	Cd97	chr8:86239075-86265210	74.2212	122.358	1.64856	0.0897954	0.153193	no	76.1295	72.3499	79.6181	143.111	181.324	56.6286
XLOC_005497	Tlr11 (Cd291)	chr14:50980176-50983338	0.279072	0.446701	1.60067	0.202464	0.301011	no	0.358841	0.259216	0.181089	0.614477	0.414862	0.239964
XLOC_020025	Mst1r (Cd136)	chr9:107809219-107822714	0.234012	0.362899	1.55077	0.211106	0.311336	no	0.18077	0.255489	0.267728	0.411102	0.386913	0.307468
XLOC_020574	Atp1b3 (Cd298)	chr9:96233094-96264718	49.4695	75.3583	1.52333	0.030999	0.0612816	no	50.1821	47.8652	49.4435	69.0732	65.2854	89.0741
XLOC_010729	Cd40	chr2:164881135-164897154	4.87996	7.3713	1.51052	0.175628	0.267813	no	5.50771	4.78026	4.40492	13.0299	4.84714	4.65832
XLOC_019252	Bst2 (Cd317)	chr8:74058160-74061336	34.8795	52.4366	1.50336	0.0462834	0.086569	no	33.4994	35.349	41.7025	70.3648	57.8563	43.289
XLOC_015751	Tnfrsf1a (Cd120a)	chr6:125299740-125312501	50.0768	72.02	1.43819	0.0653692	0.116399	no	41.1812	49.7182	59.0148	81.8073	74.9953	60.8617
XLOC_018405	Ifitm3 (Cd225)	chr7:148195488-148196643	248.029	351.05	1.41536	0.0848202	0.145857	no	222.655	244.09	275.149	442.361	333.875	285.392
XLOC_009849	Csf2ra (Cd116)	chr19:61300304-61304321	104.701	145.888	1.39338	0.124702	0.200922	no	87.6354	103.205	125.967	165.356	176.656	107.083
XLOC_011298	Cd82	chr2:93259268-93303103	101.388	135.813	1.33954	0.232494	0.336612	no	100.433	100.335	97.0704	127.8	148.097	126.442
XLOC_000493	Cd244	chr1:173489323-173515447	3.6041	4.82227	1.338	0.223835	0.326122	no	2.75276	4.04536	3.8435	7.74607	2.27787	3.88472
XLOC_003417	Evi2a,Evi2b (Cd361)	chr11:79153393-79395111	100.364	133.219	1.32736	0.3541	0.470938	no	84.0432	99.6283	112.673	162.336	155.837	80.0423
XLOC_000453	Selp (Cd62P)	chr1:166053832-166079875	1.69569	2.22424	1.3117	0.382274	0.499719	no	1.32086	1.50196	2.32871	1.56116	0.64435	4.57131
XLOC_001399	Itgb2 (Cd18)	chr10:76993092-77028419	207.893	258.516	1.24351	0.422563	0.540945	no	174.742	215.269	249.221	294.819	271.347	241.387
XLOC_019024	Insr (Cd220)	chr8:3150921-3279617	8.35371	10.1082	1.21003	0.317914	0.432167	no	7.66224	8.46079	8.57862	9.54058	9.34927	10.9285
XLOC_002923	Itgb4 (Cd104)	chr11:115836038-115874033	0.0477266	0.0568578	1.19132	0.954661	1	no	0.0602628	0.0306581	0.0578201	0.0398451	0.076436	0.0611306
XLOC_011503	Jag1 (Cd339)	chr2:136907193-136942067	0.734014	0.865395	1.17899	0.604986	0.711929	no	0.559284	0.717863	0.901577	0.57755	0.831729	1.16034
XLOC_004749	Fgfr4 (Cd334)	chr13:55254178-55270120	0.00155134	0.00180809	1.1655	0.953525	1	no	0	0.00435301	0	0.00525326	0	0
XLOC_011278	Ptprj (Cd148)	chr2:90269912-90420804	18.1772	20.3043	1.11702	0.594308	0.70245	no	16.2763	18.8332	19.0266	17.5208	19.6365	23.2286
XLOC_000143	Ctla4 (Cd152)	chr1:60965868-60972674	0.291581	0.324395	1.11254	0.796367	0.867705	no	0.368727	0.261601	0.19937	0.478338	0.0114594	0.410958
XLOC_020736	Ccr1 (Cd191)	chr9:123876958-123883525	33.1031	36.4656	1.10158	0.630326	0.734393	no	25.6367	33.9717	37.1611	40.4187	18.5719	44.7508
XLOC_001413	Icosl (Cd275)	chr10:77532112-77542270	13.3374	14.588	1.09377	0.655873	0.754846	no	12.2108	13.751	14.7688	11.6846	12.4714	20.4233
XLOC_010207	Itga4 (Cd49d)	chr2:79095582-79269145	41.0183	44.3979	1.08239	0.748089	0.830012	no	44.0012	39.337	35.0314	37.0086	37.1437	53.8416
XLOC_002430	Tnfrsf13b (Cd267)	chr11:60954336-60961144	7.08939	7.58409	1.06978	0.830264	0.892858	no	7.44641	7.89321	6.89716	9.70705	8.91078	5.71568
XLOC_010523	Prnp (Cd230)	chr2:131735663-131764167	19.0406	20.1703	1.05933	0.768134	0.845945	no	21.0273	19.2862	16.4557	21.8243	20.5801	17.7796
XLOC_000962	Ptprc (Cd45)	chr1:139959437-140071882	119.483	126.572	1.05933	0.837612	0.898357	no	105.426	123.895	126.006	128.519	131.409	111.913
XLOC_017842	Cd37	chr7:52489001-52494209	146.041	152.196	1.04215	0.834397	0.895978	no	146.048	140.626	141.057	161.434	147.952	140.197
XLOC_017054	Art1 (Cd296)	chr7:109250256-109259662	0.0175418	0.0177764	1.01337	0.991562	1	no	0.0145807	0.02257	0.0157675	0.0349896	0	0.0125254
XLOC_000911	Cxcr4 (Cd184)	chr1:130484775-130488876	137.373	127.275	0.926492	0.734989	0.820233	no	119.929	137.658	138.102	73.0842	108.636	189.55
XLOC_021553	Cxcr3 (Cd183)	chrX:98926874-98929486	3.51373	3.25511	0.926397	0.805053	0.874595	no	3.90534	3.26637	3.25596	3.08291	4.07339	2.59052
XLOC_000563	Tlr5 (Cd285)	chr1:184884918-184906175	3.19138	2.95629	0.926336	0.771382	0.848474	no	2.48677	3.23218	3.76868	2.17928	3.03338	3.5787
XLOC_017523	C5ar1 (Cd88)	chr7:16832091-16844889	42.3241	39.1387	0.924738	0.7454	0.828401	no	29.8343	42.1247	48.8021	27.0174	34.0346	50.7355
XLOC_014215	Bst1 (Cd157)	chr5:44210131-44234707	20.7467	18.5791	0.895521	0.575613	0.684946	no	17.839	20.9286	22.566	20.7619	13.4976	20.0329
XLOC_020155	Ccr5 (Cd195)	chr9:124036281-124041922	2.94158	2.63029	0.894176	0.726075	0.813122	no	2.72583	3.04317	2.57748	5.27666	0.765003	0.644611
XLOC_011315	Cd44	chr2:102651299-102741822	66.5213	57.7759	0.868532	0.516541	0.629933	no	53.2738	67.802	71.5662	57.2048	54.0122	53.1551
XLOC_001286	Cd164	chr10:41239305-41250848	59.5898	50.847	0.853284	0.417832	0.536057	no	51.8318	59.2723	59.562	40.0062	52.8654	51.8564
XLOC_018577	Fgfr1 (Cd331)	chr8:26629243-26686186	0.243544	0.200186	0.821971	0.725078	0.812286	no	0.280762	0.196172	0.253001	0.105797	0.0783818	0.422437
XLOC_013376	Tnfrsf4 (Cd134)	chr4:155387803-155390698	1.6078	1.27507	0.793053	0.508789	0.622577	no	1.71078	1.59755	1.64894	1.66741	0.957032	1.3803
XLOC_000463	Cd247	chr1:167718811-167801284	9.71607	7.65197	0.787558	0.43531	0.552657	no	10.5754	9.93526	9.18502	7.75785	7.65776	7.93019
XLOC_011769	Tnfsf10 (Cd253)	chr3:27215998-27238587	1.81794	1.36655	0.751702	0.319488	0.433778	no	2.44478	1.50219	1.31583	1.64901	1.48666	0.793726
XLOC_017745	Cd22	chr7:31650422-31665361	19.2805	14.389	0.746298	0.166362	0.255504	no	21.6808	20.9183	17.5338	16.3617	19.5048	9.1414
XLOC_016327	Cd69	chr6:129217342-129225387	4.75029	3.42579	0.721175	0.279776	0.390876	no	4.59674	5.0369	4.41707	3.53515	2.62737	3.87166
XLOC_001183	Cd46	chr1:196868093-196918442	1.48547	1.02859	0.692434	0.287109	0.398701	no	1.6826	1.28872	1.17513	0.998626	0.882438	0.984542
XLOC_006933	Tnfrsf17 (Cd269)	chr16:11313901-11320161	0.771162	0.502392	0.651474	0.382725	0.500071	no	1.04677	0.540114	0.754651	1.33079	0.0325321	0.204167
XLOC_015770	Clec12a (Cd371)	chr6:129300303-129315321	93.772	61.0552	0.651103	0.0419358	0.0796834	no	75.0721	89.8782	110.312	86.7594	56.2487	30.1627
XLOC_005636	Tnfrsf10b (Cd262)	chr14:70167278-70184218	0.463354	0.28676	0.618879	0.192241	0.288457	no	0.618437	0.446434	0.308665	0.199953	0.207613	0.447362
XLOC_018384	Adam8 (Cd156a)	chr7:147164839-147178387	54.3941	33.5636	0.617045	0.0526497	0.0965485	no	43.4079	56.9599	67.1939	16.5704	14.7082	71.6267
XLOC_007947	Tnfrsf21 (Cd358)	chr17:43153503-43226137	22.3971	13.7928	0.61583	0.0122067	0.0268555	yes	16.7504	23.5997	25.9015	15.5681	14.1365	11.0094
XLOC_007127	Cd47	chr16:49855766-49911796	117.645	71.572	0.608373	0.0173387	0.0366531	yes	117.117	118.154	108.047	55.314	48.4922	104.975
XLOC_019889	Adam10 (Cd156c)	chr9:70526807-70628036	56.6381	33.0129	0.582874	0.00631567	0.0150226	yes	56.8601	58.6502	50.0832	31.7306	32.5146	31.2393
XLOC_009364	Fas (Cd95)	chr19:34365148-34402260	9.03404	5.25229	0.581389	0.152388	0.237605	no	8.05078	9.3167	10.3372	5.25493	4.66059	6.14776
XLOC_020337	Crtam (Cd355)	chr9:40780880-40812669	0.385164	0.223761	0.58095	0.194334	0.290759	no	0.349114	0.384836	0.469053	0.247034	0.0118363	0.445696
XLOC_015729	Cd163	chr6:124254668-124280545	2.7818	1.43841	0.517079	0.0753342	0.131572	no	1.96401	2.5791	3.89533	0.33796	0.169461	3.82557
XLOC_003848	Sdc1 (Cd138)	chr12:8778201-8800493	4.13983	2.08128	0.502745	0.0175078	0.0369756	yes	4.55915	4.34479	3.50818	3.50521	1.76969	1.02664
XLOC_015015	Selplg (Cd162)	chr5:114267806-114280510	104.186	51.1437	0.490888	0.000354705	0.00112604	yes	88.6717	107.659	121.958	61.7119	54.2167	43.4055
XLOC_002549	Itgae (Cd103)	chr11:72904096-72960951	0.278161	0.135561	0.487347	0.541078	0.652562	no	0.313105	0.299019	0.24352	0.169129	0.125846	0.127499
XLOC_013977	Tnfrsf8 (Cd30)	chr4:144858878-144905050	0.0999858	0.0479249	0.479317	0.234089	1	no	0.0774059	0.0798797	0.153462	0.0240999	0.0721696	0.0517629
XLOC_001432	Bsg (Cd147)	chr10:79167102-79174724	201.09	94.9551	0.472202	0.00023336	0.000769101	yes	222.051	218.309	190.197	103.318	111.576	85.6152
XLOC_014033	Tnfrsf14 (Cd270)	chr4:154296318-154302186	88.5351	41.6423	0.470348	0.000217792	0.00072313	yes	105.776	89.752	79.3372	55.3193	51.2194	25.38
XLOC_018487	Tnfsf13b (Cd257)	chr8:10006632-10035999	12.2124	5.73182	0.469344	0.00305527	0.00786212	yes	10.3593	13.8731	13.251	5.44065	4.58312	7.68358
XLOC_013135	Csf3r (Cd114)	chr4:125701902-125721684	147.668	68.6201	0.464692	0.000498918	0.00153304	yes	116.22	156.442	181.714	69.9139	88.8372	56.1045
XLOC_014274	Pdgfra (Cd140a)	chr5:75548315-75594229	0.0727376	0.0321158	0.44153	0.050245	1	no	0.0696664	0.040978	0.108485	0.0364396	0.0405301	0.0195656
XLOC_012563	Ptgfrn (Cd315)	chr3:100844158-100914089	0.323155	0.142671	0.441494	0.0213127	0.0441141	yes	0.263071	0.282108	0.428439	0.195389	0.148938	0.0890202
XLOC_000442	Tnfsf4 (Cd252)	chr1:163325568-163348337	0.0305804	0.0130368	0.426312	0.469888	1	no	0.0439874	0.0340449	0	0.0117585	0.0140848	0.0126277
XLOC_007309	Lamp3 (Cd208)	chr16:19653473-19706458	0.810143	0.335035	0.41355	0.0115103	0.0255586	yes	0.834509	0.713045	0.838801	0.26449	0.452919	0.263324
XLOC_000866	Pdcd1 (Cd279)	chr1:95934881-95949130	0.766019	0.314469	0.410524	0.102117	0.170309	no	1.72172	0.531437	0.243815	1.05295	0.0229321	0.0102799
XLOC_011050	Ly75 (Cd205)	chr2:60131816-60221288	12.7262	5.09528	0.400377	9.66e-06	4.03e-05	yes	10.4094	13.8585	14.1104	5.54826	6.61803	3.16853
XLOC_017258	Itgal (Cd11a)	chr7:134439861-134477412	51.7976	20.7064	0.399756	1.7742e-06	8.2341e-06	yes	44.9482	54.351	60.1956	21.8563	22.6811	20.1471
XLOC_013875	Cd52	chr4:133649452-133650988	567.869	222.823	0.392385	5.43946e-06	2.35095e-05	yes	476.141	577.284	636.401	343.812	189.557	127.52
XLOC_015255	Flt3 (Cd135)	chr5:148142316-148212065	3.62264	1.35185	0.373167	0.00253155	0.00665502	yes	2.82302	4.13194	3.97252	0.488119	0.470044	3.10924
XLOC_007815	Cd320	chr17:33980035-33986719	1.28095	0.448038	0.34977	0.00217231	0.00579988	yes	1.09401	1.26326	1.45973	0.346107	0.533032	0.46019
XLOC_014178	Fgfr3 (Cd333)	chr5:34064372-34079713	0.0969638	0.0330908	0.34127	0.0200515	1	no	0.0985146	0.0985347	0.0866833	0.0352333	0.0263772	0.0378377
XLOC_021479	L1cam (Cd171)	chrX:71099118-71126173	5.05738	1.67321	0.330845	1.18e-05	4.87e-05	yes	4.2386	5.42717	5.97975	2.31104	1.15636	1.86403
XLOC_012541	Cd160	chr3:96602685-96633274	0.943543	0.309052	0.327544	0.00184452	0.00502552	yes	1.09557	0.877584	0.944479	0.479448	0.272203	0.215177
XLOC_012639	Vcam1 (Cd106)	chr3:115812937-115832606	23.7455	7.74863	0.32632	4.91e-07	2.45e-06	yes	19.9066	21.876	29.2177	2.86093	6.84148	13.4509
XLOC_020151	Cxcr6 (Cd186)	chr9:123698627-123761020	2.06081	0.661326	0.320906	0.44471	0.562353	no	2.53441	1.99398	1.40433	0.723863	0.53899	0.640807
XLOC_016935	Igf1r (Cd221)	chr7:75097142-75378553	11.1222	3.53956	0.318243	3.4e-09	2.22e-08	yes	9.97514	11.1934	11.806	3.17916	3.36426	3.94477
XLOC_017383	Cd81	chr7:150218525-150253835	40.821	11.9079	0.29171	4.42562e-08	2.5192e-07	yes	39.0486	37.6191	41.6302	14.7475	9.09612	10.545
XLOC_020690	Ccr4 (Cd194)	chr9:114399433-114405662	0.091831	0.0259002	0.282042	0.0339056	1	no	0.109618	0.0583082	0.0962811	0.038382	0.00766257	0.0274795
XLOC_013329	Tnfrsf9 (Cd137)	chr4:150294263-150320211	0.388225	0.109128	0.281095	0.00699765	0.0164606	yes	0.734482	0.193433	0.180178	0.211996	0.0932064	0.00988472
XLOC_015696	Il17ra (Cd217)	chr6:120413214-120433745	56.9883	16.0136	0.280998	9.05e-11	6.87e-10	yes	51.3223	59.421	63.6481	13.589	14.4327	21.2566
XLOC_003686	Icam2 (Cd102)	chr11:106238969-106243955	15.4778	4.23178	0.27341	1.42e-05	5.77e-05	yes	16.0251	14.9857	16.5547	4.508	4.80926	3.76332
XLOC_008966	Gypc (Cd236R)	chr18:32687973-32719688	64.0906	17.5034	0.273104	3.8e-11	2.99e-10	yes	70.8019	67.6866	56.4493	18.4269	14.8184	20.2017
XLOC_017567	Bcam (Cd239)	chr7:20341486-20355881	0.0920966	0.0246118	0.267239	0.0384343	1	no	0.0883285	0.0994378	0.095518	0.00750016	0.026952	0.040273
XLOC_009622	Cd5	chr19:10792632-10813464	1.29105	0.342659	0.265411	0.00141302	0.0039586	yes	2.06767	1.02038	1.02567	0.779598	0.297129	0.0665977
XLOC_020150	Ccr9 (Cd199))	chr9:123676328-123692575	1.47693	0.388292	0.262905	0.00399008	0.00996888	yes	1.28474	1.36671	1.66699	0.641585	0.278652	0.176601
XLOC_011857	Mme (Cd10)	chr3:63099793-63186153	0.166307	0.0409349	0.246141	0.00104848	1	no	0.162188	0.0949947	0.227533	0.053226	0.0539476	0.00879395
XLOC_015497	Abcg2 (Cd338)	chr6:58546665-58642445	26.6155	6.49622	0.244077	3.07e-10	2.22e-09	yes	26.2526	27.9277	23.0946	7.41259	6.02325	5.12083
XLOC_002861	Itgb3 (Cd61)	chr11:104469313-104531785	12.8614	3.12087	0.242654	1.08802e-09	7.46565e-09	yes	9.89817	9.50302	18.8716	3.13609	5.21582	0.935886
XLOC_008101	Epcam (Cd326)	chr17:88035318-88050467	0.326396	0.0786056	0.240829	0.0037271	0.00940306	yes	0.361972	0.346508	0.267824	0.168395	0	0.0430579
XLOC_000077	Il1r1 (Cd121)	chr1:40281924-40373022	1.68906	0.40484	0.239684	0.00108595	0.00311262	yes	1.60717	1.66939	1.67802	0.400823	0.550094	0.226966
XLOC_020455	Cd276	chr9:58372106-58388747	0.137823	0.0314815	0.22842	0.00516957	1	no	0.118691	0.142388	0.154022	0.0776029	0.0199191	0
XLOC_016299	Cd27	chr6:125174229-125189952	5.84527	1.33207	0.227889	0.573319	0.682885	no	6.48446	5.58601	6.23156	1.78306	1.5433	0.951612
XLOC_012988	Lepr (Cd295)	chr4:101390011-101487959	0.566695	0.123889	0.218617	3.43e-05	0.000131227	yes	0.533917	0.369431	0.773072	0.105315	0.192936	0.063203
XLOC_017277	Itgam (Cd11b)	chr7:135206153-135262005	169.954	36.2341	0.213199	5.70892e-11	4.43792e-10	yes	135.232	161.309	214.738	37.468	39.377	32.5051
XLOC_008940	Cdh2 (Cd325)	chr18:16747385-16967558	0.0815004	0.0169114	0.207501	0.00366791	1	no	0.0637258	0.0770653	0.103369	0.0148805	0.035649	0
XLOC_012406	Cd1d1	chr3:86799757-86803262	8.40104	1.73005	0.205933	5.47618e-07	2.71961e-06	yes	10.0067	8.13991	7.51218	1.81599	1.24102	2.21808
XLOC_013377	Tnfrsf18 (Cd357)	chr4:155400450-155403000	4.76492	0.969932	0.203557	9.47e-06	3.95e-05	yes	4.80048	4.56759	5.19122	1.56316	1.08387	0.485945
XLOC_002865	Mrc2 (Cd280)	chr11:105153959-105212459	0.110517	0.0224188	0.202854	0.00012057	1	no	0.167535	0.0880755	0.0888765	0.0265726	0.0247565	0.0190246
XLOC_000491	F11r (Cd321)	chr1:173367691-173394724	0.569346	0.112656	0.197869	1.82e-05	7.26e-05	yes	0.34945	0.444762	0.906944	0.108822	0.156416	0.0701293
XLOC_018350	Fgfr2 (Cd332)	chr7:137305964-137410322	0.138195	0.0270696	0.19588	0.00051325	1	no	0.109823	0.0658061	0.246723	0.0248655	0.0468048	0.0142144
XLOC_017805	Siglece (Cd170)	chr7:50906439-50915531	30.6989	5.8699	0.191209	1.79e-11	1.45e-10	yes	18.3443	35.0953	38.4423	5.26279	4.63174	7.77666
XLOC_020115	Ccr8 (Cd198)	chr9:120001250-120004024	0.0656844	0.0124389	0.189374	0.228772	1	no	0.148608	0.0143772	0.0200879	0.028593	0	0
XLOC_007162	Jam2 (Cd322)	chr16:84774367-84823129	0.0779748	0.0147309	0.188919	0.129101	1	no	0.0157627	0.134198	0.0852286	0.0294458	0.0176357	0
XLOC_020370	Cd3e	chr9:44806825-44817673	3.27745	0.58915	0.179759	0.00117484	0.00334163	yes	4.62261	2.46665	2.29762	1.56884	0.0321235	0.0144002
XLOC_020369	Cd3g	chr9:44777654-44788514	6.04885	1.08414	0.179231	0.000435847	0.00135572	yes	9.78056	5.29723	4.03921	3.22662	0.289873	0.0433143
XLOC_020930	Cd40lg (Cd154)	chrX:54465319-54477219	0.182215	0.0326125	0.178978	0.027769	0.0556461	no	0.185982	0.235545	0.127985	0.0789606	0.0189164	0
XLOC_009623	Cd6	chr19:10863828-10904548	1.24575	0.221861	0.178094	0.000586295	0.00177505	yes	1.58779	1.28696	0.993713	0.636426	0.0656591	0.0392444
XLOC_015772	Clec9a (Cd370)	chr6:129358880-129372723	2.13789	0.322819	0.150999	2.18e-06	9.99e-06	yes	2.35915	1.85466	2.22976	0.468465	0.478014	0.0186332
XLOC_000452	Sell (Cd62L)	chr1:165992206-166010916	148.813	22.2238	0.14934	2.22045e-16	2.81103e-15	yes	139.203	143.158	161.977	15.3598	11.0784	39.8382
XLOC_001022	Fasl (Cd178)	chr1:163710819-163718626	0.724256	0.102914	0.142096	2.39e-05	9.34e-05	yes	0.888005	0.742587	0.496699	0.219274	0.0342593	0.0409536
XLOC_016994	Fzd4 (Cd344)	chr7:96552875-96558620	0.330335	0.0465048	0.140781	1.02e-06	4.92e-06	yes	0.238866	0.354015	0.379219	0.028482	0.0625475	0.0458812
XLOC_016333	Klrk1 (Cd314)	chr6:129560338-129573859	3.31914	0.42609	0.128374	0.000101549	0.000359635	yes	3.97829	2.70347	2.93408	0.932697	0.134007	0.10813
XLOC_016325	Klrb1b (Cd161b)	chr6:128763723-128776333	0.308211	0.0392301	0.127283	7.18e-05	0.000260469	yes	0.424614	0.264822	0.212669	0.0411416	0.00324922	0.0701687
XLOC_011902	Fcrl5 (Cd307)	chr3:87239703-87304600	0.382265	0.0476496	0.124651	0.00121	0.00343217	yes	0.340037	0.523608	0.316406	0.132951	0.0242057	0
XLOC_014275	Kit (Cd117)	chr5:75971011-76052746	10.5276	1.27679	0.12128	4.1e-11	3.22e-10	yes	9.35424	10.0508	12.0063	1.25181	2.27416	0.26829
XLOC_008834	Pdgfrb (Cd140b)	chr18:61204803-61244721	0.558289	0.0670931	0.120176	1.64e-08	9.85e-08	yes	0.421382	0.468174	0.812158	0.0793332	0.095049	0.0340791
XLOC_000172	Cxcr2 (Cd128/CD182)	chr1:74200567-74207820	79.2636	9.11969	0.115055	0	0	yes	55.4647	81.0232	96.9803	10.2714	8.68679	7.50062
XLOC_000081	Il18rap (Cd218b)	chr1:40572206-40606142	24.4754	2.72781	0.111451	1.11e-15	1.34e-14	yes	20.2925	25.4107	28.8333	3.51213	1.35597	3.47563
XLOC_000497	Slamf6 (Cd352)	chr1:173847667-173873999	9.29857	1.01699	0.109371	1.06e-11	8.79e-11	yes	11.622	8.87892	6.94616	1.49068	0.777883	0.705336
XLOC_006677	Il2rb (Cd122)	chr15:78310978-78325496	9.31841	1.01447	0.108867	1.38e-08	8.32e-08	yes	11.784	7.62604	8.2447	2.6058	0.2065	0.249224
XLOC_016324	Klrb1c (Cd161c)	chr6:128728502-128738659	2.14608	0.224106	0.104426	6.54e-10	4.57e-09	yes	2.40052	1.91037	1.97583	0.27322	0.315484	0.0635995
XLOC_002776	Erbb2 (Cd340)	chr11:98273797-98300302	0.0903191	0.00930983	0.103077	0.566392	1	no	0.0774995	0.0742637	0.123716	0.00992002	0	0.0177556
XLOC_019742	Cd3d	chr9:44789868-44795135	4.03336	0.414582	0.102788	5.64836e-07	2.80408e-06	yes	5.67014	3.00266	3.51594	1.02694	0.193304	0.0472654
XLOC_010358	Cd59a	chr2:103935957-103955508	6.70644	0.684381	0.102048	3.41424e-10	2.46259e-09	yes	7.43529	6.53809	5.95272	1.18855	0.477667	0.33476
XLOC_000144	Icos (Cd278)	chr1:61034757-61057164	0.429785	0.0434304	0.101051	1.48e-05	6.01e-05	yes	0.487226	0.404033	0.344983	0.102936	0.00648952	0.00581818
XLOC_007422	Cd96	chr16:46035769-46120361	0.900452	0.087223	0.0968658	7.53466e-07	3.69127e-06	yes	1.25266	0.56786	0.86115	0.200576	0.0200214	0.0359005
XLOC_011899	Cd1d2	chr3:86790507-86793454	1.90729	0.184705	0.0968416	4.63556e-10	3.29908e-09	yes	2.54708	2.00693	1.3482	0.172274	0.15639	0.240585
XLOC_008552	Tnfsf14 (Cd258)	chr17:57328914-57333609	10.6171	0.986356	0.0929026	7.07e-13	6.62e-12	yes	9.13329	11.3367	12.4125	1.41013	0.551058	1.19217
XLOC_007050	Tfrc (Cd71)	chr16:32608981-32632880	171.627	14.4934	0.0844471	0	0	yes	177.525	182.871	129.306	19.2756	13.0701	7.40757
XLOC_006063	Tnfsf11 (Cd254)	chr14:78677252-78707850	0.106814	0.0089016	0.0833374	0.0211933	1	no	0.165485	0.0404463	0.103605	0.0221836	0	0
XLOC_018317	Spn (Cd43)	chr7:134276977-134281331	60.0075	4.88695	0.081439	0	0	yes	57.2402	61.4828	65.5658	7.27092	4.03958	3.93794
XLOC_003652	Itga2b (Cd41)	chr11:102314610-102331197	11.6331	0.94391	0.08114	2.22045e-16	2.81103e-15	yes	9.38455	7.67417	18.7997	0.868882	0.961193	1.11974
XLOC_016322	Klrb1a (Cd161a))	chr6:128559244-128572952	0.31394	0.0252057	0.0802883	0.073472	0.128807	no	0.303778	0.369408	0.290837	0.0421961	0.0020633	0.0209805
XLOC_014695	Cd36	chr5:17287507-17394777	36.763	2.71257	0.0737853	0	0	yes	41.1521	36.862	26.4305	4.2883	2.26769	0.707066
XLOC_012564	Cd2	chr3:101079830-101091862	13.4166	0.97175	0.0724289	1.42446e-09	9.64569e-09	yes	16.2356	13.7889	11.3114	2.46007	0.399919	0.226451
XLOC_018857	Cdh5 (Cd144)	chr8:106625524-106668402	0.842282	0.0606111	0.0719606	2.59e-10	1.89e-09	yes	0.776518	0.934086	0.880192	0.0262155	0.125608	0.0328456
XLOC_019728	Thy1 (Cd90)	chr9:43851466-43856662	7.76416	0.55042	0.0708924	7.7434e-10	5.38221e-09	yes	10.1899	6.25033	6.93394	1.3273	0.180964	0.185421
XLOC_018904	Cdh1 (Cd324)	chr8:109127267-109194146	0.961448	0.0677459	0.0704624	6.41e-12	5.43e-11	yes	0.811241	1.15165	0.954544	0.129559	0.0376222	0.0421627
XLOC_005334	Itga2 (Cd49b)	chr13:115626119-115722249	0.496724	0.0341915	0.068834	2.09188e-09	1.39466e-08	yes	0.379044	0.368416	0.753066	0.0658679	0.0197248	0.0176843
XLOC_000451	Sele (Cd62E)	chr1:165978364-165987808	0.412571	0.0280455	0.0679774	1.65578e-07	8.79364e-07	yes	0.424626	0.283142	0.543961	0.0305088	0.0219268	0.0327641
XLOC_017236	Il21r (Cd360)	chr7:132746942-132777084	8.95293	0.604101	0.0674752	1.28e-13	1.29e-12	yes	10.3505	8.93972	8.19972	1.20331	0.502422	0.214147
XLOC_005814	Bmpr1a (Cd292)	chr14:35224253-35315732	2.74508	0.183918	0.0669991	8.88e-16	1.08e-14	yes	1.88087	2.80507	3.27754	0.150314	0.262576	0.11098
XLOC_003819	Cd7	chr11:120898064-120900732	9.58786	0.641472	0.0669046	3.43357e-09	2.23901e-08	yes	9.13803	9.98998	10.1289	1.70705	0.230036	0.114577
XLOC_000495	Slamf1 (Cd150)	chr1:173697262-173731315	1.40446	0.0916924	0.0652866	7.77e-12	6.55e-11	yes	1.21781	1.03074	1.98695	0.159645	0.0956148	0.0214309
XLOC_013350	Mmel1 (Cd10l1)	chr4:154243693-154269639	0.470566	0.0270947	0.057579	1.41113e-08	8.52148e-08	yes	0.504891	0.465918	0.489988	0.0544137	0.00724209	0.0259716
XLOC_012136	F3 (Cd142)	chr3:121426454-121437970	0.343848	0.0180231	0.0524159	0.000224503	0.000742649	yes	0.222164	0.417587	0.388971	0.0296441	0.0236726	0
XLOC_007990	Trem1 (Cd354)	chr17:48371921-48386091	15.1809	0.740176	0.0487571	0	0	yes	11.0527	14.3128	19.5267	0.336255	0.529973	1.33675
XLOC_011054	Dpp4 (Cd26)	chr2:62168129-62250288	10.372	0.504799	0.0486694	2.02061e-14	2.17731e-13	yes	12.0036	10.0577	7.81414	0.610815	0.42617	0.397035
XLOC_007423	Pvrl3 (Cd113)	chr16:46395117-46497080	0.0809867	0.00366648	0.0452726	0.466277	1	no	0.0936698	0.0532108	0.0938083	0	0	0.00976768
XLOC_020729	Cdcp1 (Cd318)	chr9:123081402-123125156	0.067982	0.00304078	0.0447292	0.015042	1	no	0.0533898	0.0638613	0.0892275	0.00429378	0	0.00461119
XLOC_003506	Itga3 (Cd49c)	chr11:94905795-94938028	0.0810114	0.00355814	0.0439215	0.00239235	1	no	0.0875275	0.0913066	0.0699601	0.00710902	0.00425773	0
XLOC_001295	Cd24a	chr10:43298974-43304071	944.197	40.7499	0.0431583	0	0	yes	981.347	939.729	830.822	53.0797	38.1928	24.776
XLOC_019727	Pvrl1 (Cd111)	chr9:43552658-43615544	0.320596	0.0133334	0.0415894	6.46e-09	4.07e-08	yes	0.225841	0.279106	0.464811	0.0136092	0.0163017	0.0109614
XLOC_007944	Rhag (Cd241)	chr17:40948097-40977703	88.9896	3.68954	0.0414604	0	0	yes	95.5925	91.158	70.1232	8.38652	0.655969	0.840156
XLOC_020361	Cxcr5 (Cd185)	chr9:44319869-44334504	4.43138	0.180712	0.0407801	1.87e-14	2.02e-13	yes	4.76922	4.35565	4.30049	0.418048	0.0985092	0.0441592
XLOC_012636	S1pr1 (Cd363)	chr3:115413350-115417973	5.75577	0.232324	0.0403637	0	0	yes	6.3436	4.95822	5.44461	0.409437	0.140126	0.113067
XLOC_019823	Sema7a (Cd108)	chr9:57787941-57810672	2.95915	0.119253	0.0402997	0	0	yes	3.11075	2.55922	3.35772	0.188323	0.0966772	0.086676
XLOC_015518	Cd8b1	chr6:71272805-71287445	3.17872	0.12675	0.0398745	3.10862e-15	3.60493e-14	yes	4.50061	2.25778	3.01063	0.218698	0.132005	0.0444786
XLOC_007592	Ccr6 (Cd196)	chr17:8428907-8449994	1.86783	0.0740261	0.0396321	0.000144107	0.000496189	yes	2.22262	1.50014	1.76156	0.156499	0	0.0290719
XLOC_019584	Icam5 (Cd50)	chr9:20836481-20843480	0.664959	0.0233355	0.0350931	8.93406e-10	6.18412e-09	yes	0.732334	0.724523	0.571576	0.0535324	0.0142496	0.00638774
XLOC_009165	Cd248	chr19:5068077-5070639	0.207991	0.00702935	0.0337964	0.00095654	0.00278277	yes	0.240069	0.209031	0.186594	0.0140145	0.00839357	0
XLOC_016449	Ncr1 (Cd335)	chr7:4289325-4296766	1.86218	0.0628183	0.0337337	1.25e-11	1.03e-10	yes	1.75602	1.82664	2.03568	0.0903718	0	0.0727893
XLOC_003649	Slc4a1 (Cd233)	chr11:102210133-102226595	625.496	20.0549	0.0320624	0	0	yes	682.968	667.488	523.996	51.5515	4.36325	5.33289
XLOC_008388	Ddr1 (Cd167a)	chr17:35818511-35841084	0.697454	0.0220244	0.0315783	3.24e-09	2.12e-08	yes	0.43934	0.75408	0.915799	0.028939	0.0288868	0.0103592
XLOC_015776	Klrd1 (Cd94)	chr6:129543505-129548670	6.89848	0.19778	0.0286701	3.02425e-13	2.90579e-12	yes	6.80908	5.88219	7.21455	0.353328	0.0769511	0.103486
XLOC_003684	Cd79b	chr11:106172654-106175843	133.904	3.75424	0.0280368	0	0	yes	158.344	141.735	108.127	5.84948	3.02564	2.76617
XLOC_001185	Cr2 (Cd21/CD35)	chr1:196963004-197002909	2.35764	0.0642703	0.0272604	0	0	yes	2.4256	2.4362	2.01747	0.118372	0.0428671	0.0177381
XLOC_006170	Sdc2 (Cd362)	chr15:32850477-32964476	0.386712	0.010369	0.0268132	1.07e-05	4.42e-05	yes	0.159327	0.343518	0.633802	0.0199538	0	0.00535722
XLOC_019583	Icam4 (Cd242)	chr9:20833816-20834975	26.4445	0.700508	0.0264897	0	0	yes	27.9423	26.2399	26.0555	1.36251	0.365808	0.454106
XLOC_014806	Prom1 (Cd133)	chr5:44384860-44492975	15.2048	0.394093	0.025919	8e-12	6.73e-11	yes	11.3417	16.3514	17.8426	0.177851	0.631553	0.377581
XLOC_015519	Cd8a	chr6:71323420-71329165	2.65067	0.0684828	0.025836	6.21725e-15	7.02733e-14	yes	4.15902	1.96538	1.85031	0.165523	0.0273471	0.0122587
XLOC_000595	Cd34	chr1:196765014-196803153	9.69866	0.246799	0.0254467	0	0	yes	7.45662	10.0761	11.6412	0.12951	0.379997	0.23544
XLOC_005335	Itga1 (Cd49a)	chr13:115748288-115892172	2.6059	0.0659991	0.0253268	0.000908313	0.00265806	yes	2.04543	2.89129	2.88079	0.0972411	0.0616655	0.0368575
XLOC_013742	Mpl (Cd110)	chr4:118115021-118130100	1.32956	0.0330991	0.0248948	3.98e-10	2.85e-09	yes	0.938239	0.861389	2.1812	0.00604375	0.0876418	0.00654724
XLOC_007115	Btla (Cd272)	chr16:45224449-45253008	16.2806	0.403965	0.0248127	0	0	yes	17.0994	17.0446	13.0333	0.633017	0.0784334	0.41568
XLOC_003689	Pecam1 (Cd31)	chr11:106515531-106576595	12.9033	0.319735	0.0247793	0	0	yes	14.0131	13.9219	11.7223	0.424322	0.287233	0.280425
XLOC_013209	Rhd (Cd240)	chr4:134420450-134452087	131.747	3.15528	0.0239495	0	0	yes	147.531	134.593	113.664	8.28532	0.709971	0.690697
XLOC_003510	Ngfr (Cd271)	chr11:95430139-95449012	0.129309	0.00307189	0.0237562	0.00376851	1	no	0.0719374	0.154183	0.167554	0.00971876	0	0
XLOC_016388	Art4 (Cd297)	chr6:136796971-136806121	12.0637	0.285262	0.0236463	0	0	yes	13.9084	13.1826	9.83683	0.73519	0.0907875	0.073256
XLOC_000080	Il18r1 (Cd218a)	chr1:40522396-40557699	4.22487	0.0995916	0.0235727	5.95e-14	6.16e-13	yes	3.69783	4.19628	4.79912	0.106689	0.0908492	0.100347
XLOC_019731	Mcam (Cd146)	chr9:43942740-43950809	2.48592	0.0566748	0.0227983	0	0	yes	1.08591	2.8372	3.61543	0.0491773	0.0662698	0.0594142
XLOC_019030	Cd209a	chr8:3743394-3748984	3.00519	0.0668091	0.0222312	9.87e-13	9.09e-12	yes	2.12794	3.56128	3.30229	0.167782	0.0309193	0
XLOC_013480	Cd72	chr4:43455148-43467498	60.8765	1.3523	0.0222138	0.000619635	0.00186656	yes	74.1911	70.7359	49.2238	3.11062	0.983683	0.379402
XLOC_003109	Hmmr (Cd168)	chr11:40514889-40546939	29.1138	0.597815	0.0205337	0	0	yes	30.7288	29.3488	29.1768	1.14468	0.491063	0.202823
XLOC_006722	Tnfrsf13c (Cd268)	chr15:82052173-82054766	16.0611	0.312337	0.0194468	0	0	yes	18.0419	17.7283	13.9697	0.679506	0.127905	0.198072
XLOC_018755	Gypa (Cd235a)	chr8:83017943-83034684	273.82	5.1739	0.0188953	0	0	yes	293.541	277.245	216.384	10.8005	1.41445	1.4977
XLOC_000913	Cd55	chr1:132335606-132359317	22.9119	0.432253	0.0188659	0	0	yes	22.7293	22.3958	22.9428	0.913976	0.143132	0.182612
XLOC_016336	Klrc1 (Cd159a)	chr6:129624876-129628928	3.72455	0.0692675	0.0185975	4.36e-05	0.000163809	yes	4.17061	3.57235	3.43266	0.152138	0.0411976	0
XLOC_015971	Kel (Cd238)	chr6:41636328-41654324	91.1892	1.5216	0.0166862	0	0	yes	101.059	94.2475	81.1943	4.09503	0.299619	0.337698
XLOC_008908	Cd226	chr18:89366818-89439719	1.89531	0.0306651	0.0161795	2.88e-13	2.78e-12	yes	1.87515	1.16887	2.42034	0.036187	0.0407225	0.0155448
XLOC_001100	Darc (Cd234)	chr1:175262016-175263634	18.6378	0.294618	0.0158076	0	0	yes	20.1127	17.0874	16.1169	0.519426	0.207397	0.0929707
XLOC_002867	Ace (CD143)	chr11:105829260-105851259	4.1213	0.0618413	0.0150053	0	0	yes	2.57917	5.22439	4.71953	0.0495703	0.0804286	0.0758235
XLOC_012562	Cd101	chr3:100797451-100833418	11.8707	0.172505	0.014532	0	0	yes	10.828	11.0206	14.4963	0.202309	0.203037	0.129184
XLOC_003556	Ccr7 (Cd197)	chr11:99005512-99016391	6.31649	0.0862671	0.0136574	0	0	yes	7.65082	5.96788	5.10887	0.177254	0.0111748	0.0701315
XLOC_016665	Cd79a	chr7:25682529-25687216	134.762	1.79875	0.0133476	0	0	yes	154.999	146.256	105.879	3.4568	0.91624	1.16899
XLOC_020154	Ccr2 (Cd192)	chr9:124016921-124023879	55.9119	0.665319	0.0118994	0	0	yes	49.2197	54.6081	55.1175	0.789616	0.688775	0.336148
XLOC_015586	Gp9 (Cd42)	chr6:87728129-87729756	11.7694	0.139483	0.0118513	0	0	yes	9.8151	10.1438	15.8738	0.190426	0.130343	0.116859
XLOC_011900	Cd5l	chr3:87161802-87174996	5.73643	0.0651095	0.0113502	0	0	yes	7.11225	3.95111	6.37625	0.17126	0.0323908	0
XLOC_009635	Ms4a1 (Cd20)	chr19:11325092-11340641	40.1412	0.416316	0.0103713	0	0	yes	40.342	43.4217	32.4457	0.713313	0.181567	0.248964
XLOC_017645	Cd177	chr7:25529001-25545330	324.464	3.31676	0.0102223	0	0	yes	247.386	344.086	396.024	2.45635	5.06231	2.63777
XLOC_016203	Il5ra (Cd125)	chr6:106660372-106699031	2.20537	0.0222772	0.0101013	0	0	yes	2.35601	2.23642	2.02223	0.0372119	0	0.0249767
XLOC_020153	Ccr3 (Cd193)	chr9:123936702-123946421	5.50406	0.0523956	0.00951945	0	0	yes	5.78746	4.30086	5.16765	0.0646098	0.0580441	0.0173465
XLOC_019940	Nt5e (Cd73)	chr9:88222446-88266927	3.57994	0.0325777	0.00910007	0	0	yes	3.04985	2.96075	4.66947	0.0244731	0.0410407	0.0315386
XLOC_007776	Pi16 (Cd364)	chr17:29455826-29465847	51.3206	0.44613	0.008693	0	0	yes	40.7611	52.3025	65.0452	0.364289	0.659389	0.365138
XLOC_012672	Enpep (Cd249)	chr3:128972094-129035667	1.19574	0.00946352	0.00791436	5.45e-12	4.67e-11	yes	1.74972	1.24822	0.587711	0.00412703	0.0197741	0.00443211
XLOC_001382	Ggt1 (Cd224)	chr10:75036337-75048927	1.67355	0.0128143	0.00765696	3.77e-08	2.18e-07	yes	1.12866	1.76216	2.12541	0.0181761	0.010886	0.00975984
XLOC_018292	Cd19	chr7:133551961-133558384	66.3266	0.463221	0.00698394	0	0	yes	79.1604	68.6839	56.5835	0.917939	0.257151	0.294149
XLOC_009919	Il2ra (Cd25)	chr2:11564418-11614821	4.0445	0.0256396	0.00633937	0	0	yes	4.12138	4.89495	2.89423	0.039121	0.0140582	0.0210065
XLOC_007560	Itgb2l (Cd18l)	chr16:96643904-96665221	106.415	0.659587	0.00619825	0	0	yes	85.3143	112.755	133.752	0.465442	1.14785	0.448394
XLOC_020390	Ncam1 (Cd56)	chr9:49310250-49607174	6.14999	0.0333781	0.00542734	0	0	yes	4.845	6.52254	7.34914	0.031382	0.0642616	0.00758235
XLOC_007271	Igll1 (Cd179)	chr16:16860763-16864078	21.988	0.0251325	0.00114301	2.28e-11	1.83e-10	yes	38.4398	15.8207	13.8945	0.0495912	0.0297012	0
XLOC_007037	Mfi2 (Cd228)	chr16:31878895-31899105	0.00373966	0	0	0.171352	1	no	0.00428218	0.00662854	0	0	0	0
XLOC_008584	Alk (Cd246)	chr17:72218327-72953647	0.000955717	0	0	0.276114	1	no	0.00298985	0	0	0	0	0
XLOC_015142	Fzd9 (Cd349)	chr5:135724807-135726917	0.143403	0	0	2.9e-05	1	no	0.176334	0.158026	0.0903256	0	0	0
XLOC_014517	Fzd10 (Cd350)	chr5:129106980-129109968	0.00949919	0	0	0.104048	1	no	0	0.0147543	0.0137432	0	0	0
XLOC_000331	Fcamr (Cd351)	chr1:132697478-132711317	0.516828	0	0	1.31e-08	7.98e-08	yes	0.551672	0.667152	0.410146	0	0	0
XLOC_002298	Havcr1 (Cd365)	chr11:46553724-46593080	0.831901	0	0	4.59e-09	2.95e-08	yes	0.549868	0.805185	1.0893	0	0	0
XLOC_016118	Cd207	chr6:83621200-83627851	0	0	#DIV/0!	1	1	no	0	0	0	0	0	0
XLOC_008551	Cd70	chr17:57285419-57289200	0	0.0185309	#DIV/0!	0.208089	1	no	0	0	0	0	0	0.0421579
