# Supplementary material for: A population of innate myelolymphoblastoid effector cell expanded by inactivation of mTOR complex 1 in mice
Source: eLife. 2017 Dec 5;6:e32497. doi: 10.7554/eLife.32497 (PMC5762159; doi:10.7554/eLife.32497)
Supplement: Supplementary file 2. — The normalized signal values of 3 mice samples for cKO-HSPCs group and Ctrl-HSPCs group are shown. The microarray data have been deposited to NCBI GEO database with accession number GSE64042 as previously reported (Ye et al., 2015). [file elife-32497-supp2.xls]

## Sheet: Sheet1
Supplementary file 2 Expression levels of Myb-targeting miRNAs (mirSVR score <-1.0) in Raptor Ctrl and cKO BM HSPCs analyzed from miRNA microarray data.
miRNA Name	mirSVR Score	cKO-HSPC-1	cKO-HSPC-2	cKO-HSPC-3	Ctrl-HSPC-1	Ctrl-HSPC-2	Ctrl-HSPC-3	t-Test	Average-cKO	Average-Ctrl	Fold Change (cKO/Ctrl)
mmu-miR-467d*	-1.0983	10.2213	9.36354	11.7594	1.90698	2.49397	2.27812	0.000338311	10.4481	2.22636	4.69292
mmu-miR-669f	-1.2145	3.05505	4.19089	5.22783	1.03987	1.22497	1.18146	0.00879486	4.15792	1.14877	3.61947
mmu-miR-466b-3p	-1.4621	3.40011	3.88456	7.29527	1.37597	1.36731	1.39118	0.0468319	4.85998	1.37815	3.52644
mmu-miR-466d-3p	-1.4621	3.41146	5.15443	7.18906	1.55703	1.74427	1.52572	0.0290911	5.25165	1.60901	3.26391
mmu-miR-466e-3p	-1.4621	2.98865	3.81266	6.09081	1.31617	1.24065	1.42566	0.0330306	4.29737	1.32749	3.23721
mmu-miR-466c-3p	-1.4621	3.41714	4.80152	6.96229	1.48394	1.70326	1.74053	0.0298413	5.06032	1.64258	3.08072
mmu-miR-467e*	-1.0983	3.07435	3.61772	4.6495	1.1041	1.40651	1.32335	0.00601733	3.78052	1.27799	2.95819
mmu-miR-467b*	-1.0983	12.0085	13.9752	17.0122	3.99169	4.46864	6.08084	0.00393611	14.332	4.84706	2.95684
mmu-miR-466a-3p	-1.4621	2.82747	3.27241	5.16144	1.21373	1.17672	1.46128	0.0266443	3.75377	1.28391	2.92371
mmu-miR-297c*	-1.459	2.16459	2.57013	4.54434	1.19823	1.04222	1.16846	0.0566012	3.09302	1.1363	2.72201
mmu-miR-130b	-1.2525	1.14018	1.51797	1.57621	0.526578	0.669481	0.516676	0.00443855	1.41145	0.570912	2.47228
mmu-miR-297b-3p	-1.459	1.88309	2.17316	3.87945	0.949059	1.13812	1.1645	0.0673132	2.64523	1.08389	2.44049
mmu-miR-130a	-1.2552	1.92225	2.94633	2.21827	0.962901	1.02654	0.952516	0.0105957	2.36228	0.980652	2.40889
mmu-miR-669h-3p	-1.2308	1.62599	2.20911	2.68348	0.864341	0.96924	0.880724	0.0145725	2.17286	0.904768	2.40157
mmu-miR-297a*	-1.459	1.53802	1.61468	2.60595	0.653931	0.84801	0.924251	0.0346794	1.91955	0.808731	2.37354
mmu-miR-155	-1.6043	2.55732	3.5357	3.02071	1.70044	1.59288	1.40644	0.00758653	3.03791	1.56659	1.93919
mmu-miR-181b	-2.2583	4.86493	6.07646	9.07382	3.61185	3.45597	3.75184	0.070854	6.67173	3.60655	1.84989
mmu-miR-320	-1.251	1.80874	2.16354	1.51992	1.09247	1.29795	0.70944	0.0347517	1.83073	1.03329	1.77176
mmu-miR-664	-2.2687	3.48922	3.11038	4.05576	1.74917	1.70567	2.77162	0.0291568	3.55179	2.07549	1.7113
mmu-miR-181a	-1.274	1.958	2.48962	3.46309	1.6196	1.44994	1.61504	0.0726889	2.6369	1.56153	1.68867
mmu-miR-181d	-1.2768	5.49546	6.46278	7.82156	4.50997	4.00181	3.98474	0.0251995	6.59327	4.1655	1.58283
mmu-miR-181c	-1.2768	1.30079	1.68203	1.718	1.03045	0.974065	1.09214	0.0178198	1.56694	1.03222	1.51803
mmu-miR-497	-1.1014	1.46935	1.59494	2.01434	1.00554	1.42762	0.919163	0.0648207	1.69288	1.11744	1.51496
mmu-let-7g	-1.1127	1.17367	1.25114	1.12799	0.713732	0.893848	0.759186	0.00367981	1.18426	0.788922	1.50112
mmu-miR-29b*	-1.0529	0.636776	0.838987	0.799257		0.543426	0.539288	0.0727486	0.75834	0.541357	1.40081
mmu-miR-150	-2.4879	0.672531	0.765063	0.90547	0.608527	0.600121	0.481628	0.0514098	0.781022	0.563425	1.3862
mmu-miR-467a-1*	-1.0983	1.3933	1.33367	0.913967	0.660022	1.07419	0.957603	0.179701	1.21365	0.89727	1.3526
mmu-miR-1186	-1.0648	11.3593	14.8496	12.094	9.39037	12.3227	6.94686	0.162912	12.7676	9.5533	1.33646
mmu-miR-1907	-1.0998	1.74461	2.2162	2.03027	1.38261	1.4994	1.61221	0.0306279	1.99703	1.49807	1.33306
mmu-miR-16	-1.09	1.40749	1.57418	2.01646	1.24751	1.16828	1.46128	0.137514	1.66604	1.29235	1.28915
mmu-miR-301b	-1.2442	0.717367	0.60962		0.568106	0.506634	0.503109	0.0659431	0.663493	0.52595	1.26151
mmu-miR-1192	-1.572		0.675949	1.41264	0.66113	0.998191	0.868852	0.552718	1.04429	0.842724	1.23919
mmu-miR-195	-1.09	0.906356	0.949873	0.784387	0.755814	0.675513	0.702092	0.0368923	0.880205	0.711139	1.23774
mmu-miR-484	-1.4762	0.632236	0.557975	1.08232		0.673703	0.550594	0.549862	0.757509	0.612148	1.23746
mmu-miR-207	-1.0677	4.83314	3.80658	5.25757	3.32281	4.33595	3.68739	0.179137	4.63243	3.78205	1.22485
mmu-miR-467h	-1.1707	9.52213	7.52962	8.34148	7.90199	5.49698	7.60204	0.199063	8.46441	7.00034	1.20914
mmu-miR-15a	-1.0966	0.783768	0.868354	1.00956	0.691584	0.731001	0.843414	0.174732	0.887227	0.755333	1.17462
mmu-miR-669m	-1.0959	0.515323	0.652152	1.21508	0.635105	0.714113	0.750141	0.685724	0.794186	0.699787	1.1349
mmu-miR-335-3p	-1.4153	0.699205	0.731646	0.695167		0.676116	0.658564	0.0847307	0.708673	0.66734	1.06194
mmu-miR-669l	-1.2334	0.969921	1.00962	1.67074	1.25637	1.1158	1.11588	0.82718	1.21676	1.16268	1.04651
mmu-let-7i	-1.1127	1.75936	1.83747	1.63941	1.56423	1.57479	1.86716	0.540576	1.74541	1.66873	1.04596
mmu-miR-669n	-1.1027	5.8689	4.49215	6.6633	5.34219	4.50663	7.36179	0.956042	5.67478	5.73687	0.989178
mmu-miR-467e	-1.1707	0.581725	0.551899	0.881041	0.692137	0.59228	0.752402	0.95188	0.671555	0.67894	0.989123
mmu-miR-669c	-1.0801	4.4126	3.91544	5.64578	4.99003	4.29192	5.14019	0.8084	4.65794	4.80738	0.968914
mmu-miR-543	-1.8455	1.26163	1.28203	0.657993	1.18328	1.13148	1.10741	0.739155	1.06722	1.14072	0.935563
mmu-miR-669o	-1.255	2.15153	2.32456	3.47371	3.08583	2.55549	3.42849	0.485602	2.64993	3.02327	0.876513
mmu-miR-183*	-1.4478		0.509873	0.509825		0.515682	0.647824	0.390142	0.509849	0.581753	0.876402
mmu-miR-291b-3p	-1.3174	0.708854	0.718987	0.458842	0.762458	0.861279	0.591295	0.398861	0.628894	0.738344	0.851764
mmu-miR-669a	-1.2344	1.02611	0.845063	1.67658	1.34275	1.18335	1.83946	0.443043	1.18258	1.45519	0.812668
mmu-miR-505	-1.3351	0.553348	0.484051	0.475305	0.48505	0.694813	0.772753	0.176247	0.504235	0.650872	0.774707
