# Supplementary material for: A population of innate myelolymphoblastoid effector cell expanded by inactivation of mTOR complex 1 in mice
Source: eLife. 2017 Dec 5;6:e32497. doi: 10.7554/eLife.32497 (PMC5762159; doi:10.7554/eLife.32497)
Supplement: Supplementary file 3. [file elife-32497-supp3.xls]

## Sheet: Sheet1
	Supplementary file 3 Detailed information on the antibodies used in this study.
	Marker	Fluorochrome	Clone	Vender	Catalog #	RRID
	Abs for staining of blood leukocytes:
	CD45.2	FITC	104	eBioscience	11-0454-81	AB_465060
	B220	PerCP	RA3-6B2	BD Biosciences	553093	AB_394622
	CD3	PE	145-2C11	eBioscience	12-0031-82	AB_465496
	CD4	PE-Cy7	RM4-5	eBioscience	25-0042-82	AB_469578
	CD8	APC	53-6.7	eBioscience	17-0081-82	AB_469335
	Gr-1	APC	RB6-8C5	eBioscience	17-5931-82	AB_469476
	CD11b	PE	M1/70	eBioscience	12-0112-82	AB_465547
	Abs for analysis of chimerism in recipient mice:
	CD45.2	PE	104	eBioscience	12-0454-82	AB_465678
	CD45.1	APC	A20	eBioscience	17-0453-82	AB_469398
	CD3	FITC	145-2C11	eBioscience	11-0031-82	AB_464882
	CD11b	PerCP-Cy5.5	M1/70	eBioscience	45-0112-82	AB_953558
	B220	PE-Cy7	RA3-6B2	eBioscience	25-0452-82	AB_469627
	Abs for staining of B cells:
	IgD	FITC	11-26c.2a	BioLegend	405703	AB_315025
	BP-1	PE	6C3	eBioscience	12-5891-82	AB_466015
	CD127	PerCP-Cy5.5	A7R34	eBioscience	45-1271-82	AB_1106998
	B220	PE-Cy7	RA3-6B2	eBioscience	25-0452-82	AB_469627
	IgM	APC	II/41	eBioscience	17-5790-82	AB_469458
	CD43	FITC	eBioR2/60	eBioscience	11-0431-82	AB_465040
	IgD	PerCP-Cy5.5	11-26c.2a	BioLegend	405709	AB_1575115
	Abs for staining of myeloid and erythroid cells:
	CD11b	PE	M1/70	eBioscience	12-0112-82	AB_465547
	Gr-1	APC	RB6-8C5	eBioscience	17-5931-82	AB_469476
	Ter119	PE	TER119	eBioscience	12-5921-82	AB_466042
	CD71	APC	R17217	eBioscience	17-0711-82	AB_1834355
	Abs for staining of hematopoietic stem and progenitor cells:
	CD3	FITC	145-2C11	eBioscience	11-0031-82	AB_464882
	CD3	PE	145-2C11	eBioscience	12-0031-82	AB_465496
	Ter119	FITC	TER119	eBioscience	11-5921-82	AB_465311
	Ter119	PE	TER119	eBioscience	12-5921-82	AB_466042
	B220	FITC	RA3-6B2	eBioscience	11-0452-82	AB_465054
	B220	PE	RA3-6B2	eBioscience	12-0452-82	AB_465671
	CD11b	FITC	M1/70	eBioscience	11-0112-41	AB_11042156
	CD11b	PE	M1/70	eBioscience	12-0112-82	AB_465547
	Gr-1	FITC	RB6-8C5	eBioscience	11-5931-82	AB_465314
	Gr-1	PE	RB6-8C5	eBioscience	12-0112-82	AB_465547
	Sca-1	FITC	D7	eBioscience	11-5981-82	AB_465333
	Sca-1	PE	D7	eBioscience	12-5981-82	AB_466086
	Sca-1	PE-Cy7	D7	eBioscience	25-5981-82	AB_469669
	c-Kit	FITC	2B8	eBioscience	11-1171-82	AB_465186
	c-Kit	PE	2B8	eBioscience	12-1171-82	AB_465813
	c-Kit	APC-Cy7	2B8	eBioscience	25-1171-82	AB_469644
	CD150	PerCP-Cy5.5	TC15-12F12.2	BioLegend	115910	AB_493460
	CD48	APC	HM48-1	eBioscience	17-0481-82	AB_469408
	CD16/CD32	FITC	93	eBioscience	11-0161-82	AB_464956
	CD16/CD32	APC	93	eBioscience	17-0161-82	AB_469356
	CD127	PerCP-Cy5.5	A7R34	eBioscience	45-1271-82	AB_1106998
	CD34	eFluor660	RAM34	eBioscience	50-0341-82	AB_10596826
	CD34	PerCP-Cy5.5	HM34	BioLegend	128608	AB_2260023
	Abs for staining of IMLECs:
	CD3	FITC	145-2C11	eBioscience	11-0031-82	AB_464882
	CD3	APC	145-2C11	eBioscience	17-0031-82	AB_469315
	Ter119	FITC	TER119	eBioscience	11-5921-82	AB_465311
	Ter119	APC	TER119	eBioscience	17-5921-82	AB_469473
	B220	FITC	RA3-6B2	eBioscience	11-0452-82	AB_465054
	B220	APC	RA3-6B2	eBioscience	17-0452-82	AB_469395
	Gr-1	FITC	RB6-8C5	eBioscience	11-5931-82	AB_465314
	Gr-1	APC	RB6-8C5	eBioscience	17-5931-82	AB_469476
	NK1.1	FITC	PK136	eBioscience	11-5941-82	AB_465318
	NK1.1	APC	PK136	eBioscience	17-5941-82	AB_469479
	F4/80	FITC	BM8	eBioscience	11-4801-82	AB_2637191
	F4/80	PE	BM8	eBioscience	12-4801-82	AB_465923
	F4/80	APC	BM8	eBioscience	17-4801-82	AB_469452
	CD115	Alexa Fluor 488	AFS98	eBioscience	53-1152-82	AB_2016696
	CD115	PE	AFS98	eBioscience	12-1152-82	AB_465808
	CD115	APC	AFS98	eBioscience	17-1152-82	AB_1210789
	CD11b	APC	M1/70	eBioscience	17-0112-82	AB_469343
	CD11b	PerCP-Cy5.5	M1/70	eBioscience	45-0112-82	AB_953560
	CD11b	PE-Cy7	M1/70	eBioscience	25-0112-82	AB_469588
	PD-L1/B7-H1	PE	MIH5	eBioscience	12-5982-82	AB_466089
	CD11c	APC	N418	eBioscience	17-0114-82	AB_469346
	CD11c	FITC	HL3	BD Biosciences	553801	AB_395060
	CD45.2	PE-Cy7	104	BioLegend	109830	AB_1186098
	CD45.1	APC	A20	eBioscience	17-0453-82	AB_469398
	H-2Db	FITC	KH95	BD Biosciences	553574	AB_394932
	H-2Kb	FITC	AF6-88.5.5.3	eBioscience	11-5958-82	AB_11149502
	MHC-II (I-A/I-E)	FITC	M5/114.15.2	eBioscience	11-5321-82	AB_465232
	Ly6C	FITC	HK1.4	BioLegend	128006	AB_1186135
	CD14	FITC	Sa14-2	BioLegend	123308	AB_940580
	CD68	FITC	FA-11	BioLegend	137006	AB_10578412
	TNF alpha	PE	MP6-XT22	eBioscience	12-7321-41	AB_10854722
	Other Abs used in this study:
	Ki-67	FITC	SolA15	eBioscience	11-5698-82	AB_11151330
	BrdU	FITC	B44	BD Biosciences	347583	AB_400327
	c-Myb	N/A	D2R4Y	Cell Signaling Technologies	12319S	AB_2716637
	Actin	N/A	13E5	Cell Signaling Technologies	4970S	AB_2716638
	Secondary Abs used in this study:
	Donkey anti-Rabbit IgG	FITC	Polyclonal	Jackson ImmunoResearch	711-095-152	AB_2315776
	Goat anti-Rabbit IgG (H+L)	Alexa Fluor 568	Polyclonal	ThermoFisher	A-11011	AB_143157
	Isotype control Abs used in this study:
	Rat IgG2a	FITC	eBR2a	eBioscience	11-4321-42	AB_10669580
	Rat IgG2a	PE	eBR2a	eBioscience	12-4321-42	AB_1518773
	Rat IgG2a	APC	eBR2a	eBioscience	17-4321-81	AB_470181
	Rat IgG2b	FITC	eB149	eBioscience	11-4031-82	AB_470004
	Rat IgG2b	PE	eB149	eBioscience	12-4031-82	AB_470042
	Rat IgG2b	APC	eB149	eBioscience	17-4031-82	AB_470176
	Rat IgG2c	FITC	RTK4174	BioLegend	400705	AB_326571
	Rat IgG2c	PE	RTK4174	BioLegend	400707	AB_326573
	Rat IgG2c	APC	RTK4174	BioLegend	400713	AB_400713
	Rat IgG1κ	PE	R3-34	BD Biosciences	559318	AB_397216
	Rat IgG1κ	PE	eBRG1	eBioscience	12-4301-82	AB_470047
	Hamster IgG	PE	eBio299Arm	eBioscience	12-4888-81	AB_470073
	Mouse IgG2a	FITC	eBM2a	eBioscience	11-4724-42	AB_1963642
	Mouse IgG2a	PE	eBM2a	eBioscience	12-4724-42	AB_1603322
	Mouse IgG2a	APC	eBM2a	eBioscience	17-4724-42	AB_10609086
	Rabbit mAb IgG	N/A	DA1E	Cell Signaling Technologies	3900S	AB_1550038
