# Supplementary material for: A population of innate myelolymphoblastoid effector cell expanded by inactivation of mTOR complex 1 in mice
Source: eLife. 2017 Dec 5;6:e32497. doi: 10.7554/eLife.32497 (PMC5762159; doi:10.7554/eLife.32497)
Supplement: Supplementary file 4. [file elife-32497-supp4.xls]

## Sheet: Sheet1
	Supplementary file 4 Sequences of DNA primers used in PCR assays.
	Primers Name	Forward Sequences ( 5' to 3' )	Reverse Sequences( 5' to 3' )
	Primers used for q-PCR:
	Hprt	AGGAGTCCTGTTGATGTTGCCAGT	GGGACGCAGCAACTGACATTTCTA
	Tlr1	GCATACACGTGTCCCCATCT	TCACCAACTGCATTCACAAAC
	Tlr2	TGCTTTCCTGCTGGAGATTT	TGTAACGCAACAGCTTCAGG
	Tlr3	TTGTCTTCTGCACGAACCTG	CGCAACGCAAGGATTTTATT
	Tlr4	ACCTGGCTGGTTTACACGTC	CTGCCAGAGACATTGCAGAA
	Tlr5	GCCACATCATTTCCACTCCT	ACAGCCGAAGTTCCAAGAGA
	Tlr6	CCAAGAACAAAAGCCCTGAG	TGTTTTGCAACCGATTGTGT
	Tlr7	TGATCCTGGCCTATCTCTGAC	CGTGTCCACATCGAAAACAC
	Tlr8	CAAACGTTTTACCTTCCTTTGTCT	ATGGAAGATGGCACTGGTTC
	Tlr9	TTCTCAAGACGGTGGATCGC	GCAGAGGGTTGCTTCTCACG
	Tlr11	ATGGGGCTTTATCCCTTTTG	AGATGTTATTGCCACTCAACCA
	Tlr12	TCTGAGGGGTAAGGGAGACA	GCAGTGGGACACGAATACATC
	Tlr13	ACTTGGCCGGACAGTGTT	GCCCAACGCATTTCTGAT
	Nod1	GATCCCCTTGCTGAGAGTCA	CCCAAGTTGGCAGGACTTT
	Nod2	GACTCATGAGCCGAGAGGAC	CTAATTCTGCACGGTGATCCT
	Nlrc3	GTCTGCACCATATTAATCTC	AAGACTTGCAGAGAGCAGAG
	Nlrc4	TGTGATCTCCAAGAGATGAAGTTG	GATCAAATTGTGAAGATTCTGTGC
	Nlrc5	AGAGATTGCCCCCACAACT	CCTCTGGACCCAGATGACTG
	Nlrp1a	AGACGTTGTCCCCCATGTT	GGTGGGTCAGGCTGTCTCTA
	Nlrp2	TCAGCCGAACTCTGACACAC	TCACTCCGTTATCCCCAAGT
	Nlrp3	GAATTCCGGCCTTACTTCAA	GGTGTGTGAAGTTCTGGTTGG
	Ddx58	CGGAGCACTGAGATTGAAGG	TGTTTAAGAAGAAAGGGCAAGC
	Ifih1	GAATCGAAACAGAAACCGATCT	TTCACCCTCAGGGAGCTTTA
	Dhx58	AACACAGATGGTGCGTGCT	GCCCAGCACATTTTTATGGT
	Aim2	TGGGCTGTTTAAAGTCCAGAA	CACCTCCATTGTCCCTGTTT
	Ifi204	GCCAGCCCTAAGATCTGTGAT	TCTTTCGGTTCACTGTTTTCTTG
	Rptor	GTTCCAATGCTGGCCTCATC	AGGTCGGCTGGGAGGTCAGG
	Myb	TGTCCTCAAAGCCTTTACCG	TTCACGTATTTCCGAGCCG
	Rag-1	AGGCCTGTGGAGCAAGGTA	GCTCAGGGTAGACGGCAAG
	Rag-2	TGAATAAAGATGTCAACAGCCAAT	GGTACCCTCAATCCCCACTT
	IgH transcript	GAGTCTGGCTTTCTCTGTCTGG	CAGGTCGGCTGGACTAACTC
	Igl transcript	GCCATGTACTTGTTGTTGCTCT	CCCCTGTCACTCAGGGTATG
	Mitf	GACACCAGCCATAAACGTCA	TTTTCCAGGTGGGTCTGC
	Atf3	GCTGGAGTCAGTTACCGTCAA	CGCCTCCTTTTCCTCTCA
	Zdhhc1	GGCTTTGGGGTCCTTGTTC	CAAGGTGGCCAGCAAAGA
	Primers used for V(D)J analysis:
	FR	ACACGGCCGTGTATTACTG
	JH1		TGAGGAGACGGTGAC
	JH2*		GTGACCAGGGTNCCTTGGCCCCAG
	Vκ*	GGCTGCAGSTTCAGTGGCAGTGGRTCWGGRAC
	Jκ5		ATGCGACGTCAACTGATAATGAGCCCTCTCC
	Vλ1	GCCATTTCCCCAGGCTGTTGTGACTCAGG
	Jλ1,3		ACTCACCTAGGACAGTCAGCTTGGTTCC
	β-actin	CTCCTCCTGAGCGCAAGTAC	GCCATGCCAATGTTGTCTCT
	Primers used for genotyping and deletion assay:
	Cre	GCGGTCTGGCAGTAAAAACTATC	GTGAAACAGCATTGCTGTCACTT
	IL-2	CTAGGCCACAGAATTGAAAGATCT	GTAGGTGGAAATTCTAGCATCATCC
	Rptor-F1	ATG GTA GCA GGC ACA CTC TTC ATG
	Rptor-R1		GCTAAACATTCAGTCCCTAATC
	Rptor-Del		CTCAGAGAACTGCAGTGCTGAAGG
	LysMCre-Common	CTTGGGCTGCCAGAATTTCTC
	LysMCre-WT		TTACAGTCGGCCAGGCTGAC
	LysMCre-MT		CCCAGAAATGCCAGATTACG
	Myb-N2-F	GCATGCCTCTGGAAAGTACCTTAAAC
	Myb-N4-R		GTCTAGGAGCAAAGTTCTAACAGC
	Myb-N6-R		CAGACAGACAGAACGTGCATTC
	Gapdh	GCCCACTTGAAGGGTGGAGC	CATGAGCCCTTCCACAATG
	β-actin	CTCCTCCTGAGCGCAAGTAC	GCCATGCCAATGTTGTCTCT
	*Note: S=C or G; R=A or G; W=A or T; N= A or T or C or G.
